# Supplementary material for: A Photocatalytic TiO2 Coating with Optimized Mechanical Properties Shows Strong Antimicrobial Activity Against Foodborne Pathogens
Source: Materials (Basel). 2025 Dec 15;18(24):5640. doi: 10.3390/ma18245640 (PMC12734942; doi:10.3390/ma18245640)
Supplement: Supplementary file 1 [file materials-18-05640-s001.zip]

Archive with 1 entries (1 files):
- materials-3469422-supplementary.pdf
